# Supplementary material for: Genomic characterization of antimicrobial resistance, virulence, and transmission of non-typhoidal Salmonella from retail red meat in Hunan, China
Source: Front Microbiol. 2026 May 29;17:1840000. doi: 10.3389/fmicb.2026.1840000 (PMC13260599; doi:10.3389/fmicb.2026.1840000)
Supplement: Supplementary file 1 [file Table_1.xlsx]

## Sheet: S1
Strain ID	Traditional Serotype	WGS-Predicted Serotype	Final Serotype	ST	Sample Type (English)	Collection Date	City	County
SM2021_001	London	London	London	155	cooked pork (marinated)	2021-03-30	Zhuzhou	Hetang
SM2021_002	London	London	London	155	fresh pork	2021-03-31	Zhuzhou	Shifeng
SM2021_003	London	London	London	155	fresh pork	2021-03-31	Zhuzhou	Shifeng
SM2021_004	Rissen	Rissen	Rissen	469	fresh pork	2021-03-16	Chenzhou	Zixing
SM2021_005	Derby	Derby	Derby	40	fresh pork	2021-03-16	Chenzhou	Zixing
SM2021_006	London	London	London	155	fresh pork	2021-03-16	Chenzhou	Zixing
SM2021_007	Agona	Agona	Agona	13	chilled pork	2021-04-23	Changsha	Changsha
SM2021_009	I 4,[5],12:i:-	I 4,[5],12:i:-	Typhimurium**	34	fresh mutton	2021-06-16	Zhuzhou	Hetang
SM2021_011	Goldcoast	Goldcoast / Brikama*	Goldcoast	358	fresh pork	2021-06-16	Zhuzhou	Hetang
SM2021_012	London	London	London	155	fresh pork	2021-06-16	Zhuzhou	Hetang
SM2021_013	Give	Give	Give	516	fresh beef	2021-06-16	Zhuzhou	Hetang
SM2021_014	Goldcoast	Goldcoast / Brikama*	Goldcoast	358	fresh pork	2021-06-16	Zhuzhou	Hetang
SM2021_015	Typhimurium	Typhimurium	Typhimurium**	19	chilled pork	2021-06-16	Zhuzhou	Hetang
SM2021_016	London	London	London	155	fresh pork	2021-06-29	Hengyang	Shigu
SM2021_017	Agona	Agona	Agona	13	fresh pork	2021-06-29	Hengyang	Shigu
SM2021_018	Rissen	Rissen	Rissen	469	chilled pork	2021-06-22	Hengyang	Hengyang
SM2021_020	London	London	London	155	frozen beef	2021-04-25	Hengyang	Yanfeng
SM2021_021	Derby	Derby	Derby	40	frozen beef	2021-04-25	Hengyang	Yanfeng
SM2021_023	London	London	London	155	fresh pork	2021-06-01	Chenzhou	Guiyang
SM2021_024	Typhimurium	Typhimurium	Typhimurium**	19	fresh pork	2021-06-01	Chenzhou	Guiyang
SM2021_025	London	London	London	155	fresh pork	2021-06-01	Chenzhou	Guiyang
SM2021_026	Kentucky	Kentucky	Kentucky	198	cooked pork (marinated)	2021-06-01	Chenzhou	Guiyang
SM2021_028	I 4,[5],12:i:-	I 4,[5],12:i:-	Typhimurium**	34	cooked pork (marinated)	2021-06-01	Chenzhou	Guiyang
SM2021_029	London	London	London	155	fresh pork	2021-05-31	Changsha	Kaifu
SM2021_030	Rissen	Rissen	Rissen	469	fresh pork	2021-05-31	Changsha	Kaifu
SM2021_031	Rissen	Rissen	Rissen	469	fresh pork	2021-05-31	Changsha	Kaifu
SM2021_033	Rubislaw	Rubislaw	Rubislaw	820	fresh beef	2021-07-27	Chenzhou	Linwu
SM2021_034	Liverpool	Liverpool	Liverpool	1959	fresh mutton	2021-07-27	Chenzhou	Linwu
SM2021_035	Typhimurium	Typhimurium	Typhimurium**	19	fresh pork	2021-07-27	Chenzhou	Beihu
SM2021_036	London	London	London	155	fresh pork	2021-08-17	Chenzhou	Rucheng
SM2021_037	Derby	Derby	Derby	40	fresh pork	2021-08-17	Chenzhou	Rucheng
SM2021_038	Rissen	Rissen	Rissen	469	fresh pork	2021-08-17	Chenzhou	Rucheng
SM2021_039	Rissen	Rissen	Rissen	469	frozen beef	2021-08-16	Changsha	Liuyang
SM2021_040	I 4,[5],12:i:-	I 4,[5],12:i:-	Typhimurium**	34	chilled pork	2021-08-16	Changsha	Liuyang
SM2021_041	London	London	London	155	fresh pork	2021-08-16	Changsha	Liuyang
SM2021_042	Rissen	Rissen	Rissen	469	fresh pork	2021-09-13	Changde	Wuling
SM2021_043	London	London	London	155	fresh pork	2021-08-10	Hengyang	Shigu
SM2021_044	Derby	Derby	Derby	40	chilled pork	2021-08-10	Hengyang	Shigu
SM2021_045	London	London	London	155	chilled beef	2021-08-10	Hengyang	Zhengxiang
SM2021_046	I 4,[5],12:i:-	I 4,[5],12:i:-	Typhimurium**	34	fresh pork	2021-08-10	Hengyang	Yanfeng
SM2021_047	London	London	London	155	fresh pork	2021-09-06	Hengyang	Zhuhui
SM2021_048	Anatum	Anatum	Anatum	64	fresh pork	2021-09-06	Hengyang	Zhuhui
SM2021_049	London	London	London	155	fresh pork	2021-09-06	Hengyang	Zhuhui
SM2021_050	Rissen	Rissen	Rissen	469	fresh beef	2021-09-06	Hengyang	Yanfeng
SM2021_051	London	London	London	155	fresh pork	2021-09-07	Hengyang	Hengdong
SM2021_056	Corvallis	Corvallis	Corvallis	1541	fresh mutton	2021-09-13	Zhuzhou	Youxian
SM2021_057	Rissen	Rissen	Rissen	469	fresh beef	2021-09-13	Zhuzhou	Youxian
SM2021_058	Senftenberg	Senftenberg	Senftenberg	14	fresh pork	2021-09-14	Zhuzhou	Shifeng
SM2021_059	London	London	London	155	fresh pork	2021-09-14	Zhuzhou	Lusong
SM2021_066	London	London	London	155	fresh pork	2021-10-11	Hengyang	Nanyue
SM2021_067	Typhimurium	I 4,[5],12:i:-	Typhimurium**	34	fresh pork	2021-10-11	Hengyang	Qidong
SM2021_068	Kentucky	Kentucky	Kentucky	198	fresh beef	2021-10-11	Hengyang	Qidong
SM2021_069	Rissen	Rissen	Rissen	469	fresh pork	2021-10-11	Hengyang	Qidong
SM2021_071	I 4,[5],12:i:-	I 4,[5],12:i:-	Typhimurium**	34	fresh beef	2021-10-20	Zhuzhou	Liling
SM2021_072	Derby	Derby	Derby	40	fresh pork	2021-10-20	Zhuzhou	Liling
SM2021_073	Derby	Derby	Derby	40	fresh pork	2021-10-20	Zhuzhou	Liling
SM2021_074	London	London	London	155	fresh mutton	2021-10-20	Zhuzhou	Liling
SM2021_075	Rissen	-*	Rissen	469	fresh beef	2021-10-20	Zhuzhou	Liling
SM2021_076	Derby	Derby	Derby	40	fresh pork	2021-10-20	Zhuzhou	Liling
SM2021_077	London	London	London	155	fresh pork	2021-10-20	Zhuzhou	Liling
SM2021_078	I 4,[5],12:i:-	I 4,[5],12:i:-	Typhimurium**	34	fresh pork	2021-10-21	Zhuzhou	Lukou
SM2021_079	I 4,[5],12:i:-	Typhimurium	Typhimurium**	19	fresh pork	2021-10-21	Zhuzhou	Lukou
SM2021_080	Meleagridis	Meleagridis	Meleagridis	463	fresh pork	2021-10-25	Changsha	Liuyang
SM2021_081	Typhimurium	Typhimurium	Typhimurium**	34	fresh pork	2021-10-25	Changsha	Liuyang
SM2021_082	Typhimurium	I 4,[5],12:i:-	Typhimurium**	34	fresh pork	2021-10-25	Changsha	Liuyang
SM2021_083	Typhimurium	Typhimurium	Typhimurium**	34	fresh pork	2021-10-25	Changsha	Liuyang
SM2021_084	Typhimurium	I 4,[5],12:i:-	Typhimurium**	34	frozen mutton	2021-10-25	Changsha	Kaifu
SM2021_085	Rissen	Rissen	Rissen	469	chilled pork	2021-11-02	Chenzhou	Yizhang
SM2021_086	I 4,[5],12:i:-	I 4,[5],12:i:-	Typhimurium**	34	fresh beef	2021-11-02	Chenzhou	Yizhang
SM2021_087	Hadar	Hadar	Hadar	33	fresh mutton	2021-11-02	Chenzhou	Yizhang
SM2021_088	Rissen	Rissen	Rissen	469	fresh pork	2021-11-02	Chenzhou	Yizhang
SM2023_002	London	London	London	155	fresh pork	2023-02-28	Xiangtan	Yuetang
SM2023_003	Rissen	Rissen	Rissen	469	fresh pork	2023-02-28	Xiangtan	Yuhu
SM2023_004	London	London	London	155	fresh pork	2023-02-28	Xiangtan	Shaoshan
SM2023_007	Rissen	Rissen	Rissen	469	fresh pork	2023-03-27	Yueyang	Huarong
SM2023_008	I 4,[5],12:i:-	I 4,[5],12:i:-	Typhimurium**	34	fresh pork	2023-03-27	Yueyang	Huarong
SM2023_009	Give	Give	Give	654	fresh pork	2023-03-28	Yueyang	Pingjiang
SM2023_011	London	London	London	155	cooked beef (marinated)	2023-03-20	Loudi	Shuangfeng
SM2023_015	Typhimurium	I 4,[5],12:i:-	Typhimurium**	34	fresh pork	2023-03-28	Shaoyang	Shaodong
SM2023_016	London	London	London	155	chilled beef	2023-03-29	Shaoyang	Longhui
SM2023_021	Indiana	Indiana	Indiana	17	prepared pork (raw,seasoned)	2023-03-24	Hengyang	Yanfeng
SM2023_023	Derby	Derby	Derby	40	fresh pork	2023-03-06	Chenzhou	Beihu
SM2023_024	London	London	London	155	frozen mutton	2023-03-06	Chenzhou	Beihu
SM2023_025	London	London	London	155	chilled pork	2023-03-07	Chenzhou	Zixing
SM2023_026	London	London	London	155	chilled beef	2023-03-07	Chenzhou	Zixing
SM2023_029	I 4,[5],12:i:-	I 4,[5],12:i:-	Typhimurium**	34	cooked pork (marinated)	2023-05-15	Zhuzhou	Hetang
SM2023_033	London	London	London	155	fresh pork	2023-03-29	Yiyang	Taojiang
SM2023_034	I 4,[5],12:i:-	I 4,[5],12:i:-	Typhimurium**	34	fresh pork	2023-03-29	Yiyang	Taojiang
SM2023_035	I 4,[5],12:i:-	I 4,[5],12:i:-	Typhimurium**	34	fresh pork	2023-03-29	Yiyang	Nanxian
SM2023_036	London	London	London	155	fresh pork	2023-05-17	Xiangtan	Yuhu
SM2023_037	London	London	London	155	fresh pork	2023-05-17	Xiangtan	Xiangtan
SM2023_038	Derby	Derby	Derby	40	fresh pork	2023-05-17	Xiangtan	Xiangtan
SM2023_040	Goldcoast	Goldcoast / Brikama*	Goldcoast	358	cooked pork (marinated)	2023-05-17	Xiangtan	Xiangtan
SM2023_041	Newport	Newport	Newport	46	cooked pork (marinated)	2023-05-16	Loudi	Xinhua
SM2023_042	London	London	London	155	cooked beef (marinated)	2023-05-16	Loudi	Shuangfeng
SM2023_050	Derby	Derby	Derby	40	chilled pork	2023-05-23	Shaoyang	Longhui
SM2023_051	Rissen	Rissen	Rissen	469	fresh beef	2023-05-24	Shaoyang	Daxiang
SM2023_052	Stanley	Stanley	Stanley	29	frozen mutton	2023-05-25	Shaoyang	Xinshao
SM2023_056	London	London	London	14132	fresh pork	2023-05-22	Yiyang	Anhua
SM2023_057	Panama	Panama	Panama	48	fresh pork	2023-05-22	Yiyang	Anhua
SM2023_058	London	London	London	155	fresh pork	2023-05-22	Yiyang	Anhua
SM2023_059	Altona	Altona	Altona	1549	fresh beef	2023-05-22	Yiyang	Anhua
SM2023_060	Rissen	Rissen	Rissen	469	fresh pork	2023-05-23	Yiyang	Yuanjiang
SM2023_062	Rissen	Rissen	Rissen	469	fresh pork	2023-06-06	Yueyang	Linxiang
SM2023_063	Derby	Derby	Derby	40	fresh pork	2023-06-06	Yueyang	Linxiang
SM2023_064	Goldcoast	Goldcoast / Brikama*	Goldcoast	358	chilled pork	2023-06-06	Yueyang	Yueyang
SM2023_065	Give	Give	Give	654	chilled pork	2023-06-06	Yueyang	Yueyang
SM2023_066	Give	Give	Give	654	fresh pork	2023-06-06	Yueyang	Yueyanglou
SM2023_067	I 4,[5],12:i:-	I 4,[5],12:i:-	Typhimurium**	34	fresh pork	2023-06-06	Yueyang	Yueyanglou
SM2023_068	Agona	Agona	Agona	13	chilled beef	2023-06-06	Yueyang	Yueyanglou
SM2023_073	Rissen	Rissen	Rissen	469	fresh pork	2023-07-17	Shaoyang	Shaoyang
SM2023_074	Derby	Derby	Derby	40	fresh beef	2023-07-17	Shaoyang	Shaoyang
SM2023_085	Typhimurium	Typhimurium	Typhimurium**	19	fresh pork	2023-04-17	Chenzhou	Beihu
SM2023_086	Typhimurium	Typhimurium	Typhimurium**	19	chilled mutton	2023-04-17	Chenzhou	Beihu
SM2023_087	London	London	London	155	chilled pork	2023-04-17	Chenzhou	Suxian
SM2023_088	Derby	Derby	Derby	71	fresh pork	2023-07-05	Xiangtan	Yuetang
SM2023_089	Livingstone	-*	Livingstone	543	fresh pork	2023-07-05	Xiangtan	Yuetang
SM2023_090	I 4,[5],12:i:-	I 4,[5],12:i:-	Typhimurium**	34	fresh pork	2023-07-05	Xiangtan	Yuetang
SM2023_091	I 4,[5],12:i:-	I 4,[5],12:i:-	Typhimurium**	34	fresh pork	2023-07-05	Xiangtan	Yuetang
SM2023_092	Derby	Derby	Derby	40	fresh pork	2023-07-05	Xiangtan	Yuetang
SM2023_093	Derby	Derby	Derby	71	fresh pork	2023-07-05	Xiangtan	Yuhu
SM2023_094	Anatum	Anatum	Anatum	64	fresh beef	2023-07-05	Xiangtan	Yuetang
SM2023_095	Derby	Derby	Derby	40	fresh beef	2023-07-05	Xiangtan	Yuetang
SM2023_096	I 4,[5],12:i:-	I 4,[5],12:i:-	Typhimurium**	34	fresh mutton	2023-07-05	Xiangtan	Yuetang
SM2023_097	Give	-*	Give	516	cooked pork (marinated)	2023-07-12	Xiangtan	Xiangtan
SM2023_098	I 4,[5],12:i:-	I 4,[5],12:i:-	Typhimurium**	34	cooked beef (marinated)	2023-07-12	Xiangtan	Xiangtan
SM2023_106	Derby	Derby	Derby	40	cooked pork (marinated)	2023-08-23	Loudi	Louxing
SM2023_108	Rissen	Rissen	Rissen	469	prepared pork (raw,seasoned)	2023-09-05	Zhuzhou	Lukou
SM2023_109	Braenderup	Braenderup	Braenderup	311	cooked beef (marinated)	2023-09-05	Zhuzhou	Lukou
SM2023_113	London	London	London	155	prepared pork (raw,seasoned)	2023-09-06	Zhuzhou	Hetang
SM2023_121	Typhimurium	Typhimurium	Typhimurium**	19	chilled pork	2023-09-18	Chenzhou	Yongxing
SM2023_122	Typhimurium	I 4,[5],12:i:-	Typhimurium**	34	chilled pork	2023-09-18	Chenzhou	Anren
SM2023_124	Stanley	Stanley	Stanley	29	fresh pork	2023-09-18	Chenzhou	Anren
SM2023_125	London	London	London	155	chilled pork	2023-09-19	Yueyang	Miluo
SM2023_126	Mbandaka	Mbandaka	Mbandaka	413	chilled mutton	2023-09-19	Yueyang	Miluo
SM2023_127	Rissen	Rissen	Rissen	469	chilled pork	2023-09-19	Yueyang	Miluo
SM2023_129	Give	Give	Give	516	cooked pork (marinated)	2023-09-19	Yueyang	Miluo
SM2023_130	Give	Give	Give	516	cooked pork (marinated)	2023-09-19	Yueyang	Miluo
SM2023_131	I 4,[5],12:i:-	I 4,[5],12:i:-	Typhimurium**	34	fresh pork	2023-10-11	Xiangtan	Xiangtan
SM2023_135	Senftenberg	Senftenberg	Senftenberg	14	cooked pork (marinated)	2023-10-17	Yueyang	Yueyang
SM2023_136	Schwarzengrund	Schwarzengrund	Schwarzengrund	96	prepared beef (raw,seasoned)	2023-10-27	Zhuzhou	Shifeng
SM2023_138	Typhimurium	I 4,[5],12:i:-	Typhimurium**	34	chilled pork	2023-10-23	Chenzhou	Guiyang
SM2023_139	I 4,[5],12:i:-	I 4,[5],12:i:-	Typhimurium**	14131	chilled pork	2023-10-23	Chenzhou	Guiyang
SM2023_140	I 4,[5],12:i:-	I 4,[5],12:i:-	Typhimurium**	14131	chilled pork	2023-10-23	Chenzhou	Guiyang
SM2023_141	Typhimurium	Typhimurium	Typhimurium**	19	chilled pork	2023-10-23	Chenzhou	Suxian
SM2023_142	Derby	Derby	Derby	40	fresh pork	2023-10-24	Chenzhou	Zixing
SM2023_143	Typhimurium	I 4,[5],12:i:-	Typhimurium**	34	chilled pork	2023-10-24	Chenzhou	Zixing
Supplementary Table S1 footnotes: * For isolates where WGS-based serotyping gave ambiguous predictions ("Goldcoast or Brikama") or produced an antigenic formula without a known serovar match (e.g., "I 7:l,v:l,w", "I 3,10:l,v:l,w", "- 7:f,g:-"), the WGS-Predicted Serotype column shows "Goldcoast/Brikama" or "-" accordingly, and the final serotype was determined by the traditional slide agglutinati…
