# Supplementary material for: Genomic characterization of antimicrobial resistance, virulence, and transmission of non-typhoidal Salmonella from retail red meat in Hunan, China
Source: Front Microbiol. 2026 May 29;17:1840000. doi: 10.3389/fmicb.2026.1840000 (PMC13260599; doi:10.3389/fmicb.2026.1840000)
Supplement: Supplementary file 2 [file Table_2.xlsx]

## Sheet: S2
Antimicrobial Agent	MIC Interpretive Criteria (μg/mL)
	S	I	R
Ampicillin	≤ 8	16	≥ 32
Ampicillin/sulbactam	≤ 8/4	16/8	≥ 32/16
amoxicillin/clavulanic acid	≤ 8/4	16/8	≥ 32/16
Ceftazidime /avibactam	≤ 8/4	–	16/4
Cefoxitin	≤ 8	16	≥ 32
Cefazolin	≤ 2	4	≥ 8
Cefuroxime	≤ 8	16	≥ 32
Cefotaxime	≤ 1	2	≥ 4
Ceftazidime	≤ 4	8	≥ 16
Cefepime	≤ 2	4–8	≥ 16
Ceftiofur	≤ 2	4	≥ 8
Imipenem	≤ 1	2	≥ 4					、
Meropenem	≤ 1	2	≥ 4
Ertapenem	≤ 0.5	1	≥ 2
Gentamicin	≤ 4	8	≥ 16
Streptomycin	≤ 16	–	≥ 32
Amikacin	≤ 16	32	≥ 64
Colistin	–	≤ 2	≥ 4
Polymyxin B	–	≤ 2	≥ 4
Tetracycline	≤ 4	8	≥ 16
Tigecycline	≤ 2	4	≥ 8
Ciprofloxacin	≤ 0.06	0.12–0.5	≥ 1
Chloramphenicol	≤ 8	16	≥ 32
Florfenicol	≤ 4	8	≥ 16
Trimethoprim/sulfamethoxazole	≤ 2/38	–	≥ 4/76
Table footnote:
Breakpoints were compiled from CLSI M100-S34, M45-A3, VET01-A4, FDA, and EUCAST standards.
