# Supplementary material for: Genomic characterization of antimicrobial resistance, virulence, and transmission of non-typhoidal Salmonella from retail red meat in Hunan, China
Source: Front Microbiol. 2026 May 29;17:1840000. doi: 10.3389/fmicb.2026.1840000 (PMC13260599; doi:10.3389/fmicb.2026.1840000)
Supplement: Supplementary file 3 [file Table_3.xlsx]

## Sheet: S3
Strain ID	Sequencing depth (×)	Genome coverage (%)	Q20 (%)	Q30 (%)	No. of contigs	N50 (bp)
SM2021_001	241.22	93.8	95.91	89.73	31	299436
SM2021_002	250.9	93.8	95.98	89.88	32	368582
SM2021_003	258.24	93.82	95.92	89.77	34	433052
SM2021_004	209.33	92.16	96.05	90.03	42	241764
SM2021_005	230.35	92.61	95.82	89.58	38	355507
SM2021_006	216.83	93.82	95.92	89.77	24	433087
SM2021_007	416.37	92.56	97.0	92.18	40	278007
SM2021_009	200.69	95.62	95.88	89.67	65	282717
SM2021_011	223.77	89.79	95.65	89.28	41	401306
SM2021_012	212.25	93.8	96.08	90.14	26	292535
SM2021_013	215.4	88.77	95.9	89.75	28	448999
SM2021_014	189.77	89.78	95.67	89.3	40	401306
SM2021_015	186.52	95.44	96.04	90.01	50	282544
SM2021_016	279.3	93.82	95.72	89.36	40	407824
SM2021_017	218.71	92.83	95.67	89.28	36	295701
SM2021_018	222.22	92.15	95.54	89.0	41	263671
SM2021_020	313.46	93.81	95.77	89.52	33	349792
SM2021_021	207.49	92.28	96.02	89.96	37	340105
SM2021_023	203.46	93.8	95.84	89.63	37	407478
SM2021_024	217.85	95.44	95.83	89.62	46	291870
SM2021_025	184.25	93.48	96.01	89.95	34	433052
SM2021_026	167.19	90.1	95.81	89.6	49	354973
SM2021_028	365.76	95.85	97.11	92.43	39	315973
SM2021_029	277.04	93.86	95.72	89.36	31	407840
SM2021_030	268.05	91.82	96.72	91.64	46	383142
SM2021_031	226.04	92.24	95.84	89.63	42	382869
SM2021_033	213.26	86.93	95.7	89.29	29	391313
SM2021_034	240.72	93.03	96.12	90.23	20	731994
SM2021_035	252.25	95.43	96.0	89.97	52	255482
SM2021_036	293.08	93.44	95.79	89.52	21	439183
SM2021_037	203.23	89.67	95.6	89.19	35	462390
SM2021_038	213.2	92.17	95.94	89.84	49	239266
SM2021_039	193.95	92.06	95.24	88.33	51	382559
SM2021_040	200.12	95.5	95.7	89.37	48	282717
SM2021_041	313.73	93.83	96.2	90.43	31	407478
SM2021_042	188.72	92.08	95.7	89.36	50	391571
SM2021_043	388.48	93.81	97.06	92.28	44	391899
SM2021_044	177.9	89.85	95.65	89.26	26	462390
SM2021_045	273.34	93.81	95.79	89.54	30	407482
SM2021_046	245.61	95.93	96.23	90.45	41	319020
SM2021_047	247.71	93.51	95.87	89.7	49	334842
SM2021_048	238.6	92.8	95.81	89.52	40	277906
SM2021_049	240.35	93.8	96.07	90.06	22	432946
SM2021_050	317.72	92.15	97.11	91.76	45	287900
SM2021_051	329.81	93.5	97.21	92.65	30	392356
SM2021_056	299.33	92.25	97.34	92.94	36	336835
SM2021_057	369.65	92.19	96.86	91.79	46	216360
SM2021_058	318.67	91.55	97.33	92.92	40	277150
SM2021_059	317.77	94.0	97.57	93.43	41	407478
SM2021_066	339.07	93.97	97.23	92.72	40	407494
SM2021_067	288.93	95.63	97.3	92.87	52	271344
SM2021_068	266.13	92.37	97.27	92.82	46	406154
SM2021_069	359.49	92.74	97.28	92.17	58	190720
SM2021_071	311.4	96.03	97.32	92.86	55	241555
SM2021_072	332.19	92.62	97.37	93.01	47	462542
SM2021_073	267.65	93.21	97.17	92.54	39	462542
SM2021_074	289.44	93.99	97.16	91.87	39	407478
SM2021_075	281.72	91.74	97.04	92.27	49	401389
SM2021_076	238.33	92.59	97.28	92.77	40	462394
SM2021_077	326.08	93.55	97.26	92.79	40	356590
SM2021_078	265.52	95.68	97.49	93.28	50	282717
SM2021_079	303.06	95.45	97.07	92.34	45	291864
SM2021_080	216.83	91.24	97.39	93.0	22	453699
SM2021_081	309.09	96.23	97.2	92.65	40	319212
SM2021_082	245.32	95.94	97.08	92.42	41	318997
SM2021_083	364.96	96.22	97.43	93.18	43	315981
SM2021_084	359.07	95.95	97.38	93.03	44	316012
SM2021_085	298.33	92.35	97.0	92.2	42	263678
SM2021_086	216.06	95.81	97.17	92.6	44	315981
SM2021_087	287.49	91.95	97.18	92.59	22	735764
SM2021_088	295.47	92.17	97.13	92.49	40	274430
SM2023_002	348.45	93.82	97.89	94.03	42	201329
SM2023_003	296.19	92.21	97.59	93.4	58	211803
SM2023_004	284.33	93.47	98.13	94.61	52	261948
SM2023_007	356.2	92.21	97.79	93.79	62	223191
SM2023_008	372.45	95.71	97.5	93.16	79	223096
SM2023_009	373.72	90.35	97.39	92.94	44	241871
SM2023_011	274.01	93.79	98.03	94.36	30	423159
SM2023_015	230.52	95.5	98.19	94.73	47	282717
SM2023_016	201.41	93.83	96.67	91.38	47	226101
SM2023_021	364.35	87.98	97.37	92.9	97	124234
SM2023_023	363.98	92.35	97.16	92.44	75	210326
SM2023_024	258.75	91.07	97.12	92.91	140	49550
SM2023_025	216.84	93.51	96.59	91.08	45	240065
SM2023_026	345.35	93.52	97.48	93.05	52	306061
SM2023_029	323.47	95.68	98.18	94.72	53	282717
SM2023_033	324.43	93.84	97.37	92.89	50	221825
SM2023_034	272.55	95.88	98.01	94.29	57	271344
SM2023_035	283.39	95.62	98.02	94.28	57	279968
SM2023_036	223.07	93.48	96.29	90.56	31	307296
SM2023_037	366.38	93.81	97.95	94.08	34	408495
SM2023_038	345.45	92.56	97.75	93.64	37	462394
SM2023_040	272.72	90.44	98.12	94.57	34	417055
SM2023_041	246.56	91.41	97.72	93.52	28	311344
SM2023_042	299.66	92.27	97.51	92.99	47	237488
SM2023_050	248.57	92.64	98.17	94.68	49	440714
SM2023_051	262.39	92.15	98.06	94.45	38	290425
SM2023_052	211.9	94.65	97.96	94.14	17	526928
SM2023_056	304.24	93.82	97.57	93.22	40	408438
SM2023_057	331.75	89.88	97.98	94.21	21	558593
SM2023_058	319.34	93.96	98.08	94.45	33	380790
SM2023_059	255.51	91.96	98.18	94.67	43	276628
SM2023_060	329.1	92.02	97.82	93.86	54	337251
SM2023_062	287.03	92.13	97.98	94.2	46	443457
SM2023_063	242.41	89.85	98.21	94.77	27	462390
SM2023_064	266.81	89.8	98.14	94.6	16	757419
SM2023_065	278.31	90.33	97.73	93.59	22	333250
SM2023_066	298.91	90.29	98.09	94.51	24	380990
SM2023_067	275.71	95.49	97.9	93.99	38	282717
SM2023_068	276.01	89.47	97.78	93.62	51	214894
SM2023_073	265.96	92.03	97.78	93.7	38	245197
SM2023_074	216.88	92.45	97.82	93.75	35	440090
SM2023_085	321.0	95.45	97.34	92.79	69	178756
SM2023_086	352.16	95.48	97.71	93.66	56	255433
SM2023_087	268.46	93.83	97.34	92.86	61	201317
SM2023_088	462.5	93.65	98.28	94.77	50	229092
SM2023_089	398.26	92.34	97.18	92.48	76	105328
SM2023_090	323.91	95.63	97.22	92.48	60	239201
SM2023_091	382.33	95.62	97.22	92.57	76	213200
SM2023_092	331.81	90.2	97.31	92.77	47	376308
SM2023_093	308.3	93.63	97.87	93.81	39	253136
SM2023_094	300.73	90.36	97.08	92.22	55	176056
SM2023_095	230.33	92.58	97.48	92.92	53	260276
SM2023_096	299.9	95.95	97.58	93.12	47	238547
SM2023_097	276.5	89.98	97.82	93.81	42	221866
SM2023_098	275.09	95.6	97.82	93.77	53	282717
SM2023_106	242.49	92.72	97.61	93.29	52	260224
SM2023_108	302.51	92.03	97.57	93.08	62	240144
SM2023_109	251.63	92.05	97.34	92.57	45	262448
SM2023_113	263.0	94.29	97.02	91.78	53	201332
SM2023_121	375.97	95.43	97.88	93.93	49	282744
SM2023_122	233.3	95.67	97.52	93.04	71	223997
SM2023_124	313.19	95.49	97.68	93.47	18	701238
SM2023_125	325.04	93.82	98.07	94.3	40	407403
SM2023_126	333.24	91.68	97.69	93.38	39	446528
SM2023_127	301.34	92.03	97.49	92.93	47	231187
SM2023_129	221.47	89.88	97.54	93.2	19	617350
SM2023_130	268.17	89.88	97.62	93.28	31	431745
SM2023_131	184.69	95.63	97.39	92.73	88	167061
SM2023_135	168.63	88.88	97.99	94.23	43	261828
SM2023_136	267.45	87.59	97.6	93.15	53	361301
SM2023_138	236.99	95.64	98.27	95.36	71	253515
SM2023_139	326.99	95.63	97.38	92.86	51	280791
SM2023_140	231.24	95.67	97.35	92.55	80	201816
SM2023_141	242.32	95.45	97.56	93.09	56	245674
SM2023_142	272.22	92.61	97.46	92.86	59	260968
SM2023_143	243.06	95.52	97.57	93.11	80	202440
